# Supplementary material for: Anticancer Effects of Secoiridoids—A Scoping Review of the Molecular Mechanisms behind the Chemopreventive Effects of the Olive Tree Components Oleocanthal, Oleacein, and Oleuropein
Source: Nutrients. 2024 Aug 18;16(16):2755. doi: 10.3390/nu16162755 (PMC11357637; doi:10.3390/nu16162755)
Supplement: Supplementary file 1 [file nutrients-16-02755-s001.zip]

Archive with 1 entries (1 files):
- nutrients-3128841-supplementary.pdf
